# Supplementary material for: Diet-Induced Nutritional Stress and Pathogen Interference in Wolbachia-Infected Aedes aegypti
Source: PLoS Negl Trop Dis. 2016 Nov 28;10(11):e0005158. doi: 10.1371/journal.pntd.0005158 (PMC5125575; doi:10.1371/journal.pntd.0005158)
Supplement: S3 Table — (XLSX) [file pntd.0005158.s005.xlsx]

## Sheet: Sheet1
S3 Table: delta delta ct data from gene expression assays
Gene	ap-1	cactus	caspar	cece	ctlga5	defc	domeless	duox-2	jnk	nos	pias	rel 1a	rel 2	transferrin	wsp
Sample
T1A	0.0789954	0.268041	0.0901791	0.0503395	0.057585	0.0671878	0.0328638	0.0778162	0.110106	0.0137	0.156438	0.341	0.0763	0.153559
T1B	0.0969542	0.220417	0.0774648	0.0240107	0.0642739	0.0588493	0.0273777	0.0644447	0.0906764	0.0251	0.117474	0.231	0.0535	0.152146
T1C	0.0820925	0.175527	0.124125	0.026769	0.052809	0.092944	0.0256031	0.0930812	0.0929988	0.00877	0.168626	0.349	0.0841	0.280694
T1D	0.139905	0.27196	0.0803869	0.03027	0.108661	0.0555536	0.0339695	0.0537487	0.103135	0.0167	0.196272	0.286	0.0814	0.101766
T1E	0.096061	0.205576	0.0847705	0.0218331	0.0671931	0.0542591	0.0240505	0.0537971	0.089894	0.009	0.133	0.228	0.0378	0.207097
T1F	0.121301	0.452322	0.107741	0.00538644	0.0185265	0.0816569	0.0516532	0.0648397	0.23944	0.0127	0.267596	0.356	0.0829	0.189624
T1G	0.110668	0.336396	0.123027	0.0485358	0.056663	0.0589295	0.0554399	0.109985	0.196738	0.011	0.30189	0.269	0.0719	0.177864
T1H	0.116088	0.478253	0.114862	0.0661732	0.0337317	0.0769582	0.0521897	0.17311	0.210243	0.0157	0.238456	0.347	0.0675	0.136811
T1I	0.0713989	0.249295	0.0699607	0.00921219	0.0110372	0.0266566	0.0354423	0.101085	0.124042	0.0063	0.15361	0.159	0.0325	0.09005
T1J	0.0570991	0.201494	0.0524344	0.0182548	0.0315836	0.0437116	0.0251976	0.0839496	0.109693	0.00517	0.109145	0.123	0.0275	0.113946
T1K	0.0856986	0.213416	0.0823053	0.010223	0.0322416	0.0330016	0.0437751	0.100611	0.131968	0.00947	0.143709	0.181	0.0466	0.110829
T1L	0.0966709	0.181331	0.0745969	0.00767874	0.0168004	0.0430649	0.0282976	0.125981	0.0858639	0.00478	0.113928	0.212	0.0507	0.0647892
M1A	0.114611	0.442769	0.0857692	0.0681654	0.0308902	0.128846	0.050191	0.106152	0.131727	0.0164003	0.223911	0.497321	0.122365	0.337262	0.349513
M1B	0.0759924	0.174864	0.0465496	0.0287082	0.0161012	0.0577819	0.02053	0.0427215	0.0518396	0.00679995	0.109995	0.152817	0.0392314	0.299435	0.112123
M1C	0.093381	0.196625	0.0590869	0.0628989	0.0173522	0.138676	0.0237968	0.05567	0.0837036	0.0137745	0.126486	0.330014	0.13143	0.542416	0.177919
M1D	0.14767	0.344439	0.0959796	0.0980104	0.0249619	0.0977506	0.0383485	0.0815853	0.146672	0.0108736	0.213303	0.403303	0.106824	0.424913	0.184713
M1E	0.13572	0.291737	0.0899468	0.0254364	0.0200494	0.0860802	0.0333249	0.0718872	0.115843	0.0156226	0.177549	0.243276	0.0502987	0.656622	0.156727
M1F	0.0933526	0.173923	0.0714861	0.0333645	0.0376858	0.0897091	0.0408814	0.0545964	0.171681	0.00974349	0.219162	0.258972	0.0595236	0.360856	0.0938494
M1G	0.0995806	0.296423	0.107897	0.151413	0.0182334	0.0879024	0.0337108	0.105849	0.140943	0.00977229	0.199957	0.179076	0.0757623	0.597146	0.292688
M1H	0.112896	0.35795	0.0954848	0.0955129	0.0477774	0.112199	0.0434494	0.115455	0.18414	0.0105809	0.230945	0.182572	0.068183	0.340046	0.212516
M1I	0.0978539	0.328524	0.0872486	0.0698336	0.0166635	0.0837198	0.0435021	0.0982588	0.166529	0.00797236	0.236675	0.17314	0.0568254	0.404324	0.254332
M1J	0.0607852	0.210492	0.0574053	0.114456	0.0458389	0.118999	0.0295659	0.0752971	0.107996	0.00371262	0.159862	0.13461	0.0288681	0.338101	0.135128
M1K	0.0967495	0.29548	0.104459	0.0795209	0.0217382	0.110382	0.0439341	0.13553	0.148635	0.00426089	0.244155	0.219304	0.0485962	0.806036	0.21312
M1L	0.098897	0.181449	0.063638	0.0843631	0.0168163	0.116003	0.0240481	0.116552	0.0723055	0.0148048	0.140803	0.153556	0.0573634	0.479033	0.275164
T5A	0.0964811	0.317953	0.0927976	0.00681699	0.00830616	0.0572643	0.0446206	0.106908	0.149099	0.0107799	0.181617	0.477923	0.0897827	0.0582522
T5B	0.0934752	0.210388	0.0731592	0.00701825	0.0119791	0.0392564	0.0279411	0.0690913	0.0843085	0.00645251	0.13025	0.21861	0.0761081	0.0939173
T5C	0.108656	0.262105	0.145065	0.0114821	0.0224587	0.0611024	0.0313127	0.115019	0.116831	0.0126743	0.198006	0.478203	0.125141	0.108752
T5D	0.0915356	0.148905	0.0584857	0.00681611	0.00921624	0.0197058	0.0187865	0.046564	0.0686019	0.00478466	0.0971539	0.156191	0.0348874	0.108771
T5E	0.129438	0.316314	0.108607	0.00848557	0.012952	0.0497276	0.0390117	0.0865198	0.140496	0.011929	0.145343	0.395079	0.0605549	0.1112
T5F	0.10372	0.321	0.106919	0.00301483	0.0175897	0.0509429	0.0462735	0.0761457	0.243933	0.00475481	0.180833	0.29132	0.0346902	0.101631
T5G	0.0860039	0.257219	0.101957	0.00566483	0.00373441	0.036796	0.0361826	0.108951	0.166543	0.00587235	0.209429	0.207218	0.0528377	0.0966572
T5H	0.0891771	0.133649	0.115157	0.00516667	0.00973438	0.0385381	0.0376506	0.155249	0.134202	0.00736684	0.173249	0.188217	0.0516341	0.0794887
T5I	0.104503	0.43512	0.103919	0.00845898	0.00854423	0.0265683	0.0559428	0.173391	0.1923	0.00935937	0.240965	0.339848	0.0745565	0.0810218
T5J	0.0479137	0.157481	0.0670795	0.0033954	0.015152	0.0261766	0.0219251	0.0888467	0.104153	0.00274101	0.0959268	0.123873	0.0259537	0.0410656
T5K	0.0950085	0.3087	0.0983438	0.00538571	0.0143787	0.0453883	0.0441474	0.162069	0.150196	0.00624504	0.235279	0.320102	0.0681237	0.0897256
T5L	0.0846571	0.252967	0.0942222	0.0108075	0.015899	0.0793391	0.032639	0.148514	0.0916733	0.00541728	0.171703	0.226551	0.0729867	0.201978
M5A	0.0538065	0.12703	0.0372503	0.0680425	0.0169304	0.071372	0.0150688	0.033856	0.0474265	0.00370547	0.0698725	0.121749	0.0298327	0.370734	0.26614
M5B	0.118722	0.277492	0.0827753	0.0416876	0.0366255	0.0666647	0.0406197	0.0811319	0.0993521	0.00825593	0.152363	0.284451	0.0576274	0.851988	0.248368
M5C	0.119594	0.234338	0.0995815	0.0191879	0.0357275	0.149287	0.0281527	0.0880069	0.113345	0.0142286	0.191532	0.403175	0.121121	0.445695	0.244719
M5D	0.0983936	0.142713	0.0595472	0.0218161	0.0358045	0.0579533	0.0162062	0.0410547	0.0583306	0.0055448	0.0981618	0.155593	0.0470887	0.430111	0.186697
M5E	0.106122	0.271623	0.0864302	0.0161556	0.0175721	0.0802402	0.0288988	0.0657572	0.116589	0.00471377	0.174732	0.2419	0.0434898	0.712442	0.159608
M5F	0.0787102	0.229104	0.0717491	0.0171104	0.0158382	0.0761305	0.0296824	0.0472292	0.129179	0.00314498	0.186044	0.153728	0.0257191	0.449048	0.172465
M5G	0.110668	0.382214	0.118995	0.0630094	0.0122236	0.0643046	0.0490104	0.143289	0.202985	0.0108252	0.351507	0.239081	0.0932697	0.448722	0.288657
M5H	0.0753909	0.2637	0.0812309	0.0241099	0.0249342	0.113523	0.0288445	0.104064	0.119747	0.00459656	0.194395	0.169935	0.035794	1.02809	0.200095
M5I	0.122333	0.460496	0.11927	0.0761838	0.0307096	0.0612838	0.0540809	0.165752	0.184045	0.00812456	0.287793	0.242191	0.0656814	0.568588	0.22531
M5J	0.0776123	0.278115	0.084268	0.0514365	0.0551274	0.135875	0.0357674	0.112339	0.135435	0.0051469	0.186229	0.193964	0.031517	0.568252	0.160556
M5K	0.110618	0.357409	0.0800207	0.0508127	0.0187097	0.0940558	0.0474946	0.157816	0.160302	0.00650792	0.27653	0.279894	0.0512945	1.05298	0.244894
M5L	0.0852917	0.215621	0.0817215	0.0272681	0.0040401	0.0654291	0.0272359	0.101891	0.0790432	0.00721194	0.136234	0.115802	0.0642247	0.412524	0.286518
T10A	0.0710956	0.106677	0.0387043	0.000768808	0.00679219	0.0218423	0.0138127	0.0467991	0.0524103	0.00272504	0.0917268	0.0972995	0.035721	0.0728357
T10B	0.107	0.30789	0.0802	0.00258134	0.0164585	0.0407337	0.046	0.119	0.155	0.00664	0.146	0.44	0.123	0.154832
T10C	0.0863	0.253	0.0634	0.00566716	0.0108968	0.0307082	0.0257	0.0668	0.093	0.00382	0.0922	0.221	0.0891	0.0809681
T10D	0.110435	0.229875	0.0781408	0.00977179	0.0154024	0.0497655	0.0263594	0.083674	0.0810511	0.00660924	0.22221	0.284084	0.0745395	0.204056
T10E	0.0884007	0.246177	0.0725945	0.00610402	0.0225675	0.0377991	0.0298643	0.0600379	0.118511	0.00538658	0.15053	0.185262	0.0632549	0.165965
T10F	0.0581004	0.192432	0.0549994	0.00145042	0.00350186	0.0298094	0.0178131	0.0937923	0.0933233	0.0067752	0.137289	0.13326	0.0183463	0.0635308
T10G	0.0809931	0.275875	0.0972703	0.00180437	0.00394664	0.0274993	0.0348468	0.0540582	0.140669	0.00389806	0.126463	0.235819	0.0495104	0.0761744
T10H	0.0667101	0.173233	0.0669466	0.00138554	0.0111082	0.0252536	0.0237022	0.0316352	0.100659	0.00387298	0.102607	0.0927904	0.0264894	0.0524737
T10I	0.118078	0.363607	0.119726	0.00309633	0.00589076	0.0391654	0.0521533	0.164483	0.196146	0.00388469	0.2364	0.329404	0.0556654	0.0571428
T10J	0.0595879	0.387973	0.0693814	0.00162036	0.00527418	0.0321254	0.0275339	0.12356	0.120502	0.00497944	0.145489	0.198468	0.0238504	0.0379946
T10K	0.0934638	0.140819	0.0781455	0.00142376	0.00559027	0.0234002	0.0198556	0.0840995	0.0567307	0.00315854	0.109662	0.152805	0.0386428	0.0570326
T10L	0.0704443	0.191316	0.0832404	0.00142258	0.000338355	0.0242802	0.0246263	0.121306	0.0654956	0.00255144	0.123836	0.150001	0.0460162	0.0850769
M10A	0.0898	0.276	0.0607	0.0412905	0.0461732	0.085342	0.0325	0.0725	0.0965	0.00484	0.107	0.235	0.0733	0.400063	0.18805
M10B	0.112	0.353	0.0772	0.0317206	0.0316365	0.0750651	0.0364	0.0721	0.133	0.00522	0.152	0.242	0.0906	1.19013	0.295607
M10C	0.111715	0.214552	0.0650471	0.0499874	0.0482921	0.115568	0.0264378	0.0654319	0.0881336	0.00701508	0.191243	0.218963	0.0619395	1.02736	0.24798
M10D	0.14575	0.250834	0.0792055	0.0387878	0.0315161	0.151982	0.0299397	0.0917891	0.0813599	0.00681285	0.180759	0.272586	0.0789956	0.75374	0.254485
M10E	0.119853	0.343146	0.0918335	0.0383401	0.017359	0.105579	0.0383062	0.066061	0.15255	0.00789905	0.201576	0.174919	0.0600236	0.960962	0.175643
M10F	0.0965016	0.354	0.10712	0.0373264	0.0362204	0.118522	0.0395941	0.0569229	0.177734	0.00497481	0.258172	0.200104	0.0508435	0.96697	0.17472
M10G	0.0812	0.282648	0.0885695	0.0907909	0.0160839	0.101467	0.0308441	0.0494118	0.141594	0.00692409	0.170352	0.157175	0.0738136	0.342569	0.261092
M10H	0.0963942	0.290342	0.0916539	0.0321544	0.0229065	0.0920874	0.0413998	0.045256	0.154194	0.00641509	0.21908	0.194187	0.0583888	0.569075	0.307528
M10I	0.0867467	0.245594	0.0748323	0.0561166	0.00956169	0.0699045	0.0314177	0.100173	0.125672	0.00429993	0.198729	0.131705	0.0420942	0.711704	0.272457
M10J	0.0667702	0.224564	0.0633371	0.0358176	0.0106215	0.11343	0.0292835	0.0736815	0.110101	0.00326705	0.144673	0.150504	0.0341165	0.414207	0.124251
M10K	0.110464	0.185347	0.0826901	0.0471078	0.0440966	0.0681859	0.026491	0.0901792	0.0722858	0.00614474	0.161073	0.195682	0.0584232	0.362533	0.228448
M10L	0.0896908	0.22896	0.0846038	0.0433818	0.0284471	0.0868793	0.0300599	0.122676	0.0893212	0.00341554	0.153857	0.170084	0.0702801	0.857809	0.183963
T20A	0.0918227	0.306192	0.0863088	0.0116926	0.0104593	0.0264304	0.0380204	0.07819	0.130924	0.00620527	0.18476	0.502224	0.097315	0.0927869
T20B	0.151706	0.326675	0.106806	0.00438886	0.00478494	0.0313351	0.0437833	0.114606	0.136265	0.00635824	0.20434	0.458832	0.108329	0.124104
T20C	0.0835232	0.183768	0.10135	0.0028027	0.00352962	0.0289499	0.0221819	0.122402	0.0794627	0.00775903	0.12896	0.373933	0.0663608	0.111544
T20D	0.0871715	0.171868	0.0656401	0.006271	0.0039284	0.0208106	0.022221	0.0462539	0.0839176	0.00380974	0.115936	0.201477	0.0375493	0.0428274
T20E	0.114411	0.336872	0.0863294	0.00576636	0.0147792	0.0228895	0.0459289	0.0682675	0.177016	0.00647409	0.264278	0.326119	0.0756231	0.153924
T20F	0.089571	0.176391	0.112205	0.00552592	0.0130614	0.0281198	0.0419782	0.0555673	0.166927	0.00859012	0.163035	0.279014	0.0575011	0.0919258
T20G	0.0915228	0.363191	0.0860776	0.00661907	0.00878767	0.0216714	0.0381316	0.130882	0.140398	0.00418205	0.186837	0.213981	0.0409161	0.0545622
T20H	0.0721745	0.210515	0.0808521	0.00376597	0.00545424	0.0253404	0.0339551	0.0914857	0.144456	0.00481318	0.168744	0.175184	0.040683	0.0732682
T20I	0.0761536	0.243241	0.0918096	0.00751528	0.00395139	0.0184939	0.0216568	0.117686	0.132498	0.0044474	0.139186	0.154365	0.0414579	0.0532368
T20J	0.0814729	0.134425	0.0594786	0.0032756	0.0120108	0.0287666	0.0208604	0.103669	0.0561217	0.00249727	0.0909729	0.162347	0.0298314	0.0494671
T20K	0.0855503	0.315176	0.110409	0.00450489	0.0222494	0.0245862	0.0438801	0.184274	0.160472	0.00520369	0.216914	0.26997	0.0672932	0.100733
T20L	0.0816004	0.191007	0.0916002	0.00636987	0.00560629	0.0175046	0.0275995	0.142478	0.085442	0.00467364	0.130107	0.15365	0.0582686	0.050817
M20A	0.092518	0.369966	0.0703888	0.0321812	0.02259	0.0925452	0.0401828	0.0906	0.11098	0.0122184	0.175756	0.353228	0.119471	0.318494	0.321854
M20B	0.111911	0.227717	0.0708324	0.0444153	0.0113176	0.0589446	0.0301357	0.0678	0.0696518	0.00583934	0.167819	0.213475	0.0604586	0.723068	0.207884
M20C	0.133846	0.38321	0.131577	0.0622858	0.0168569	0.0932926	0.0434909	0.113	0.146227	0.00662678	0.264282	0.589938	0.192596	0.711009	0.265845
M20D	0.112534	0.217724	0.0750434	0.0507984	0.00894402	0.0705995	0.0288643	0.0518	0.0903111	0.00606545	0.171715	0.247305	0.0651193	0.539966	0.164091
M20E	0.110827	0.249958	0.081363	0.0118505	0.0115981	0.0860772	0.0314152	0.0466	0.130612	0.00695727	0.178699	0.172435	0.0515889	1.11807	0.212471
M20F	0.0833513	0.26576	0.082301	0.00931016	0.00972549	0.0963375	0.0339274	0.0454	0.139361	0.00435044	0.186169	0.172022	0.0321545	0.677623	0.152701
M20G	0.106711	0.408138	0.101883	0.0681417	0.00616616	0.0822717	0.0473837	0.142	0.154823	0.00662424	0.219002	0.216179	0.0816193	0.561705	0.418744
M20H	0.0795859	0.250704	0.0813897	0.026752	0.0282021	0.0831363	0.0363646	0.0952	0.149196	0.00357916	0.197843	0.171224	0.0449003	0.601381	0.223929
M20I	0.0692413	0.240695	0.0660501	0.03002	0.0299404	0.0754233	0.0301175	0.0892	0.108721	0.00380762	0.156627	0.127151	0.0365132	0.924121	0.263814
M20J	0.0787546	0.129633	0.0542973	0.0545702	0.0333681	0.0767372	0.0185663	0.0931	0.0545058	0.00323617	0.112889	0.127135	0.0393017	0.283375	0.216615
M20K	0.0795753	0.198928	0.0749513	0.0423355	0.0116209	0.068363	0.0325436	0.08	0.110164	0.003188	0.178892	0.154231	0.0303826	0.848054	0.25008
M20L	0.0796743	0.22365	0.10132	0.0146705	0.0186452	0.0742084	0.0271875	0.119	0.089438	0.00251819	0.154787	0.156209	0.0570949	0.604718	0.263186
Legend
T	Tet
M	Mel
1,5,10,20	% carbohydrate diet
A-L	Individual sample code
